# Supplementary material for: Novel gene re-arrangement in the mitochondrial genome of Pisidiaserratifrons (Anomura, Galatheoidea, Porcellanidae) and phylogenetic associations in Anomura
Source: Biodivers Data J. 2023 Feb 22;11:e96231. doi: 10.3897/BDJ.11.e96231 (PMC10848379; doi:10.3897/BDJ.11.e96231)
Supplement: Supplementary material 1 — Mitogenome of Pisidiaserratifrons [file bdj-11-e96231-s001.fas]

>Pisidia serratifrons complete mitochondrial genome
CGATGATTTTTCTCAACAAACCATAAAGATATTGGAACTTTATATTTTATTTTTGGAGCTTGAGCAGGTATAGTAGGTACATCCTTAAGTTTAATTATCCGAGCTGAATTAGGTCAACCAGGAAGATTAATTGGTGACGATCAAATTTATAATGTAGTAGTTACTGCCCACGCCTTTATTATAATTTTTTTTATAGTTATACCAATTTTAATTGGAGGATTCGGAAATTGGTTGGTTCCTCTAATATTAGGAGCCCCAGATATAGCTTTCCCTCGAATAAATAATATAAGATTTTGACTCCTTCCCCCAGCATTAACACTTCTTTTGATAAGAGGAATAGTTGAAAGAGGAGTAGGAACCGGATGAACCGTTTATCCACCTTTAGCGTCAAATATTGCTCATGCTGGAGCTTCAGTAGATATAGGAATTTTTTCTCTCCATTTAGCAGGGGTGTCATCAATTTTAGGAGCTGTAAATTTTATTTCTACAATTATTAACATACGATCTGCTGGTATATCATTTGATTGTTTACCTTTATTTGTATGATCTGTATTTATTACAGCTATTTTATTGCTCTTATCCCTTCCAGTATTAGCAGGAGCTATTACTATACTTCTTACAGATCGAAATTTAAACACATCATTCTTTGATCCTTCTGGAGGAGGAGATCCTATTCTTTATCAACATCTCTTTTGATTTTTTGGCCACCCTGAAGTTTATATTTTAATTCTTCCAGCTTTTGGGTTAATCTCACATATTGTTAGTCAAGAATCAGAAAAAAAAGAATCTTTTGGTATATTAGGAATAATTTATGCTATACTTACTATTGGGATTTTAGGTTTTATTGTATGAGCCCACCACATATTTACAGTAGGGATAGATGTTGATACACGTGCATATTTTACTTCAGCAACAATAATTATTGCTGTGCCTACTGGAATTAAAATTTTTAGTTGATTAGGAACAATCCATGGAAATCAAATAAACTATTCACCCTCTTTAATTTGAGCTTTAGGTTTTATTTTCCTCTTTACTATAGGAGGATTAACAGGAGTAGTTTTATCAAATTCTTCAATCGATACGGTTTTACATGATACTTATTATGTAGTTGCTCATTTTCATTATGTCCTTTCTATAGGAGCTGTGTTCGGGATCTTCGCTGGAATTACTAATTGATTCTCTTTATTTACAGGACTATCATTAAACCCTAAATGATTAAAAATTCACTTTCTAACAATATTTTTAGGGGTAAATATTACTTTTTTCCCTCAACATTTTCTTGGACTTAACGGAATACCACGACGATACTCCGATTACCCTGACGCTTTTACAACGTGAAATGTTTTATCATCAATAGGATCAATAATCTCTTTTTTTGCAGTTATTGGATTTATTATCATTGTATGAGAAGCTTTAGTATCATCTCGATCTGTTTTATTTTATTCTTATCAACCAACTTCAATTGAATGAAAACATCATTACCCGCCTGCTGATCACAGATATATGGAAATCCCTGTAATTTCTAAATTCTAAAATGACAGACAAATGTGTAAGACTTAAGATCTTAAAATGAAGATAATCTTCTTTTAGAAAAAATGCCAACATGAAAATTCTTATCATTACAAGATGGTGCTTCACCTATTATAGAACAATTAATCTTTTTTCATGATCACTCAATAATTGTATTAACATTAATTACTGTTTTTGTAGGCTATATTATAACCAGATTTCTCTGAAATTCTCTTACAAACCATTTCTTATTAGAAAATCAAAAAATTGAAATTATTTGAACTTCCCTCCCAGCTTTAATTTTAATTTTTATTGCTTTACCTTCTATTAAACTTCTTTATATTATTGATGAGGTAAATAACCCTAATATTACATTAAAAACAATAGGACACCAATGATATTGATCATATGAATACTCAGATTTCTCAGAAGTAGAATTTGATTCATATATAATTCAAACTAAAGATCTAGAAAACTCAGGTTTCCGATTACTTGATGTGGATAACCGCACTATTCTTCCTATACAAACGCAAATTCGAATTTTAATTTCAGCAGCAGATGTAATTCACTCATGAACAGTCCCCGCTTTAGGTGTAAAAGCAGACGCAGTTCCTGGCCGACTGAATCAAGTAAGATTTTTAATTAATCAACCAGGATTATTTTACGGCCAATGTTCAGAAATTTGTGGTGCAAACCATAGATTTATACCAATTGTTATTGAATCAGTTTCTCTTAACTCGTTTTTAAAATGACTATCTTCTTATCAAGATTCATTAGATGTCTGAATTTTAAGAGTAGGTCTTTTAAACCTAAAATAGTAATACTACATTTACTTCTAATGAAAATTCTTTTAAGTATAAACTCGTATATTTGGCTTCCAACCAAAAGGTCTAAAATTATTTAGAAAAGAAAATTATAACTTTATTTATTTTAACAATAATTATTATACTAATTAGAATTATAGTAATATTAATTTCTTCTATTTTAGCTAAAAAAACTATTCTTGATCGAGAAAAAAACTCACCTTATGAGTGTGGTTTTGATCCTAAAAGACTAGCCCGCTTGCCTTTCTCTTTGCGATTCTTCTTAATTGCTGTAATTTTCTTAATTTTTGATGTAGAAATTACTTTAATTTTTCCTATAGCTTTTATTATTCAAATTTCTAATATCTTTTCATGATTAAAAACAACTCTTATTTTTTTGTTTATTCTTTTATTTGGGTTATATTATGAATGACAACAAGGAGCACTTGAATGATCTTAACTTATTTATTTTTCTAAACTCACAAAACTATAGTTTAAAAAAAAATTTATGATTTGCAATCATAAGATATTTATATAAAAATTAGTTTTGTCTTATTTTCAGATAAAATTATCTCTTTTACATCTTCAGTGTAATATTCTCTATAAATTATGAAAATTAACTAACATTTAGATAAATAAAGATTAATATAATAAAGAAAAATATTTTTAAAAAAACCTTTACATTATTGTCTTGAATAATCTGATTAATTTTCGAAAGTCTTAAAAAAGAAAAAAATAAACCTTGTCCCCCAAAAAATTCTCTTCACCCCCTATCAAGAAAAACATAAGATTTTCTTAAGTTTTTTAAAGTAAAAGCATTTAAATTTAAAGTAGAAATAAAAGGTAAATTTCACATTGAACCTCAAAAACAAACTAAAGAATAGACTTTCAAAGACGATAGAACAAAATTTAAACTTATAAAATTTAAAACATATCCTAAGAAACCCCCTAAAATTCTCACTATTAAAACTAAAGATTTTATAAATAAACTTATAGAAATCATATAAGAATCAGGAAACAAAATTCAAGATAAAACTCTTCCTATGAACACAGCCCCAAGTCTTATTATTATTATAGGAGTAGTTATAATATTTAATTCATCAGAAGAATTATAAAAAGAAGACAAATTAAATATCCCAAACAAAGAATAATAAAATAAGCGAAAAGAATAACAAACAGTTAAAGATGTTGCTAAAACATATAACATAAAAATTAGTAAATTTAAATTTCTTATAAAAGCTACCTCTAAAATTAAATCCTTAGAATAAAATCCTGCTAAAAAAGGAAAACCACATAAAGCTAGACTAGAAAGATTTATTATTATTCTAGTTAAAGGTATAAATTTTCTTAATCTTCCCATATAACGAATATCTTGAAAATCTTTAACCCTATGGATAATAACTCCAGCACACATGAATAATAATGCCTTAAACAAAGCATGAGTTAACAAATGAAAAAAAGCAAGAGAACTTATCCCTAAACTCAAAACTCTTAATATAACCCCCAACTGTCTTAAAGTTGATAAAGCAATGATTTTTTTTAAATCATATTCAAAATTTGCACCTAAACCAGATATAAACATAGTTAAACAGGAAATTAACAATAAAAAAAATTTTAGATTTGTTGATAAAGCCAAATTAAAACGAATTATTAAATATACCCCCGCTGTTACCAAAGTTGAAGAATGAACTAAAGCAGAAACAGGAGTTGGAGCAGCTATAGCAGCTGGTAATCAAGCTGAAAAGGGAATCTGAGCACTTTTAGTTATTGCTGCTATTATAATTAGTGCAACTAAAACTAAATCCCTATCATTATTAAAAAAAAAAGAATTTAAAACAAAATTTCAATCTCCAAAATTTAATATTAAACCAATTCTTAGTAATAAAGCAACATCTCCAATTCGATTTCTCAAAACAGTTAACATCCCCGCATTAGCAGAATTTTCATTTTGATAATAAATTACTAAAGCATAAGAAACCAAACCAAGCCCGTCTCAACCTAAAAGAATACTAATCAAATTAGGACTAATAATTAATATTATTATTGATAAAACAAAAAATAAAACTAAATAAATAAAACGATTAATATTATAATCTTGCCTTATATACTCACCCCTATAAAATAAAACCATTGAAGAAATAAATAACACAAAGCTTATAAACATTATAGACATATAATCAAAAATATAAACTACTTTAATTACCCTAGAATTCAATCTTAAAATCTCTCATTCAATAACAAAACACCTGTTTAACACTAAAAACAATAAAGACAAAATCATCCTTACTAAAGAAATTATTGCAAGAAAAACTATTCTTAGTAAACTCATTTTTTTATTTCAAACTATAACCTAAAATAAAACATTTATATCTTTAGTACCACAAACTAATATTTTTTTTTAAACTATTTAAGCCTTTAAATAAAAATAAACAAATCAGATTTTAAGAACATTAAATTTAAAGGGTACCAGTGAAGTATTAAAACTAAAAATTCTCGAACTTTTCCAGAACAACAACAATATAATGAACTAAAAAACATTCCATGTTGAGTTAAAGAATATATATATAAAGTATAACACGCCCTAAAAAAAGAGAGTAGACAAATACCAATTATAGATAATTTTCTTCATCTAACAACTCTTATAATTAAACTAATTTCTCCTAGAAGATTTAATGAAGGAGGCGACCCTATATTTCTAATTCTTAATAAAAATCATCATAAAGCCATTCTAGGTATAAAATTTATTAACCCTTTATTAATCAAAAGCCTTCGCCTACCTACACGCTCATAAACTATATTAGCCAAGCAAAATAAACCAGAAGAACATAACCCATGTCCAACTATAACAACTAAAGCTCCGTTTCAACCTCACACCCTAAAGTTTATTAAACCAGCTAAAACTAAGCCCATATGAGCAACAGAAGAATAAGCAATTAAACTTTTTATGTCAATCTGTCGCAGACAAATAAATCTTACAACAACCCCACCCAAAATTCTTAAACCAACTAATAATCAACAAAAGAAAAATCTTATTTTATAAAAAACAGGTAAAATTCGAATTAAACCATAACCACCTAATTTTAATAATAAACCAGCTAAAATTATAGATCCTGCTAAAGGAGCCTCAACGTGAGCCTTAGGAAGCCAAATATGAAACAAATATATAGGAAGCTTTACAATAAAAGCTATAACTCTAGAAAAAAATCAAAATATATACATATAATCATTAATTTGAATTAATTCATTTATTAAAAAAAACACACCTGTTCCCCTTCAATTTTCTAAATTTATTAAAGAAACTAATAAAGGCAAAGAACCAAATAAAGTATAAAATATTATATAAACACCCGCTTGAATTCGTTCTGGTTGGTACCCCCAACCCAAAATTAAAATAACAGTGGGAATTAAACAAGCTTCAAAAAAAATATAAAGTAGAATTAAACTCAAACACCTAAAAGTCAAAACTAAAAAAAGAAGCAAAAACAAATTTACTAAAATAAAAAGAAACTTAAAATTATCAACAAAATAAAATTTTATTCTAGAAATCAAAATAAGACCAACAATTCAAATTCTCAATAAAACTAAAATATAACTTAAATAATCTAATCCCAAACCATAACCAACTATACAAATAAAGAAATCATGATTTCACAGAACTATAAAAATAAAAGTTAAAACAAATAATATTGATTGAACAAAAAATCAACTCTTAAAAAAACATATTATAGAAAATAAAACAAAAATAACTTTTAACATCCTAAGCTATTAAATCTCTTGAAATAATCACTTCCATGCCTTCGAACAACTGAAACAAGAATAGATAATCCTAAAGCACCCTCACAAGCTACTAACCTCAAAAAAAATAAAACATAATTTAATTCTTTCCTAATCCCAGAAATTAAAAATATCAATATAAAAAAAACTCCTAATATAATAAATTCTAATCTTAACAAAGAATTTAATAAATGTTTACGTCATAATAAAAAAGAAACTAAACCACAAAATATAACAAATAAACCTCCAAGAAGAATAAATAAAACACCAAAATTTTCCATTAGTTGAGTTTTGATAGTTTAAATAAAAACTTTGGTCTTGTAAATCAAAAATGAATTAATTTTACTTCTCAAAACTTAAAATTTTTTAAAATTTTAGATTTTATTATTTTTTATGCCTTTGATTATCACCCTATCTCTAATATTCACGCGGGTCAAACATCCTCTTTCTACTGGTATAACTCTTCTTGTTCAAACCACTCTTATAGCTCTTTACTCTGGCTCAATAAACCACACATTTTGAAATTCATATATTATATTTTTAATTTTTTTAGGAGCTATATTAATTTTGTTTATTTATGTTGCCTCATTAGCTTCAAATGAAAAATTTAGATTTAATATAAAAATATTACTTTTATTTTTTTTAACCTGAGCTTCAACCTCTATTTTTTCATACTTTGTTCTATGAACAACTATGCTTCAATCTGTCAAAATTGAACCTTCTTATATTTCTAATCTTAATTTAGAGAGAATTAACCAAATAATAACCTCATCGCTTTATGAAATTCCTAATTTCCAATTTACTATTTTTATTATTAGATATCTTTTATTAACATTACTAATTATTGTAAAAATTATAAACATAAAAAAACTTCCATTACGAACTTTTTTTTAAAATTATTGACAACACCAACACGAAAAACACACCCTCTATTTAAAATTGCTAACGGAGCTTTAGTAGATATACCAATTCCATCAAACATTTCAATCTTTTGAAATTTTGGATCACTTTTAGGATTATGTTTAGTAACCCAAATTGCTACAGGACTATTTCTGGCTATACATTACACCGCTCATGTAGATCTCGCGTTCTCTAGAGTAGATCATATTTGTCGAGATGTAAATTACGGATGAATTCTACGAACTATTCATGCTAATGGAGCTTCTTTTTTCTTTATATGTATTTACCTTCATATTGGACGTGGAATATATTTTGGATCATATCTAACTCTTCACACATGATTAACAGGAGTATTAATTCTTTTTATTACTATAGCAACAGCTTTCTTAGGCTACGTCCTACCATGAGGACAAATATCATTTTGAGGGGCAACAGTTATTACTAATCTTTTCTCCGCAGTTCCATATGTTGGAACATCTTTAGTGCAATGAATTTGAGGAGGATTTTCAGTTGATAACTCAACTTTAACCCGCTTCTTTACATTCCACTTCTTATTTCCATTTATTATTGCAGCATTTGTTATAATCCATATTTTATTTTTACACAACTCAGGAGCAAATAATCCCTTAGGAATTAATTCTAAAACAGATAAAATTCCTTTTCATCCTTATTTCACATTCAAAGATATCGTGGGATTTCTTATTATAATAATTATTATGTTTACTTTAACACTAAGTAATCCATATATATTAGGAGACCCAGATAATTTTATTCAAGCTAATCCTCTAATCACCCCAGCGCATATTCAACCAGAATGATACTTTTTATTTGCTTATGCAATTTTGCGATCAATCCCGAACAAACTAGGTGGTGTAATTGCCTTAGTTCTATCAGTAGCTATTTTAGCAATTCTTCCATTCACCCATAAATCAAACTTTCAAAGATTATCATTTTATCCATTAAACCAAATTTTGTTTTGATCATTTATTTCAATCACTTTCTTACTTACGTGAATTGGAGCTCGACCCGTAGAAGATCCTTATGTATTAACAGGTCAAATTCTTACAGTTACATATTTTATATACTTTATTCTCAGACCTATAATTATAATAATATGAGATAATCTTCTTAAATAACTATTTAGTTTATTACCTAAAACTTATGTTTTGAAAACATTTAAAAAGAAAAGACTTCTTAATAGTTATTTTATCTCAAAAGAAAAATAATTTATTTCATCTTTAACTCCCAAAGTTAAAATTTTTTTTAAACTATCTTTTGAAAACTTCCTAAATTATTAAACAAAAAACTAATATTTTAAAACCACAAAACAAGAACAAGTAATTTAACACCACAGGTAAAAGACTCTTTCAAGCCATATATATCAATTTATCATAACGTAAACGTGGTAAAGTTCCACGAACTCAAATAAACACGAAACTTAAAACAACGATTTTTATATAAAAAAAAACTCTACATACATTTCCCCCTAAAAAAATTAAAGAAAATAATATTCTCATAAATAAAATTCTAGCGTATTCAGCCATAAAAATCAAAGCAAATCCACCCCTTCCATACTCGGTGTTAAACCCAGAAACTAACTCGGACTCACCCTCTGAAAAATCAAAAGGAGTTCGATTAGTTTCAGCTAAAGAAGACACTAATCAAATTAACCTTAAAGGTAACGCTAAAAATAAAAATCAAAATTCTTTCTGATATTCTGAAAATATTTTTAAATTAAATCTCTCAATCAAAATAATATAACATAATAAAATTAAAGCTAACCTAACTTCATAAGAAATAGTTTGAGCAACAGCTCGCAAACCCCCAAGTATAGAATATTTACAATTAGAAGACCAACCAGCAGATATTATTCTATAAACTCTTACTCTTAAAATACAAAAAAAAAATAATACTCCCATGTTAAAATCTAGTAAACCAAAACTACACGGAAAAACAACTCAAACTAACAGAGCAAAAAATAAACTTATTACAGGAGATATATAAAACGGAATAAAATTAACCATAGACAACACAATCTGTTCTTTAGTAAATAATTTTACCGCGTCAGAAAAAGGTTGTAAGATACCTTGATAACCAACCTTATTTGGACCTTTACGAATCTGGATATAACTTAAAACTTTTCGCTCTAATAAAGTTAAAAAAGCAACACCAAAAAGTACACATAAAACTAAGATTACAGAATTCAAAATCTTTATAACAAACACAAAATAATTAGCAAATTACTTTATTACCTATAGAATTAAACTATATTTTTAAGTCCTAAACTTAATGCATTTTTCTGCCAAAGTAATTTTACATGTATATTTATAAATATATAAAATTATTTCAATTTACTCAATCCTTTCGTACTAGAATAATTTAACAAAAACTTTAAAGATAGAAACCAACCTGGCTTACACCGGTTTGAACTCAAATCATGTAAAATTTTAATAGTCGAACAGACTAACTCCTATAACTTCTACACCATAAAGATATTTTAATTCAACATCGAGGTCACAAAATTCTTTTTCGATTTGAACTCTCAAAAGAAATTATGCTGTTATCCCTAAAGTAACTTAAACTATTCATTATTATTATAGATCTATTATGAACAAATAAATTTGTAAAAAATAAAAACAGGTCTTTTTATATTTATACCACCCCAGCATAATAAAACTTAAATTAATCTAGTTCTCACTTTTATTTACTAAATTAATCTATTTATTATAAAGATTTATAGGGTCTTATCGTCCCTTAAAATTATTTAAGCCTTTTCACTTAAAAGTAAAATTAAATTATTTATAATAAAGACAGTTTGATTGTTGTCCATTCATTCATACAAGCCTTCTATTAAAAAACTAATTATTATGCTACCTTTGCACAGTTAATTTTCCGCGGCCATTTAATATTATATTATCAGTGGGCAGAACAGACTTTATTTAACTTCATAAAGACATGTTTTTGATAAACAGGCACAATCTTTATTTTGCCGAGTTCCTTTACTATAAAAATAAACTTTTAAATTTTCTAATTTATTTTATTTTTAAAAATCTAAAACTTTTATCTAATAATATTATCATAATTTCTTAAAGTAAACTAATAACTCTAAAATTTTAATAAAAAATTAAAATCCTATAAACTTATTTTAAAATTATTAAATTGAAACATTTTTTTAATAACGCAAATTTTAAGCTTAATTCAAAAATTAATTAAACAGAATTTTTAAATATATTTAATATAAAGCTCAACCCTTATATTCTAAAAATAACATAATTATTATAAATCCTTCTAAATTAAATTTATTTCTTAAAAAACCAGATATAAAAACCCGACTAGCGTTTCACTTCAAAAAAAAAATTCAATTTCTTTTTAATACAAAAACAAAATTTATTTTTAACTCTTTTTCTTTCGGGACTTAATTCATAATATTAAAATTTTAATAACCCATTATACTAAAGGTACGTATAAAACTTCTTTTTATTAACCTTTTCTTAGAAATTCCTTTACAGTACTATTAAACTATAACCAAAAATTAATTTTTTTAAAAAATACTAAAAATTTAAAACTTTAAAATTATTTTTCTCTTTTTATCTTATAAAAACAAATAAAATAGTAATATTTTCTTTTGAAATAAATTGACTTTCACAATAATTCTTCTCAATGTAAACGAGATGCTTAGTATTCTTAAGCTTTATTTCAATTTTTTCTAGATACACTTTCCAGTATAGCTACTATGTTACGACTTATTTTACATTAAAATGTAAAAGCGACGGGCGATATGTACATGCTCTAGGATTTTTTTCATAATAAAATCTTATTTATTATTACAAACAAGTCCTCCTTCAAACTAAATTTCAAGTAATTATTCGTTATAAAATATAAACTTTATTGTAACCCATTTCTTTCTTAATTATTCTCTGCACCTTGATCTAACTTATTTTCTTTTTAAATTTTTAATATTTTATTCTCTTAAAAATACCTAAATGACGGTATACAAAACATAAAATTAAGCACAATTTAACGTGGTTTATCGATTACTAAACAGGTTCCCCTACTCAAATAGAGCACCGCCAAATTTTTAACTTTCAAGAATATATCTCGTACTAACATAAAACCATTTTTCTTCTAACATAATGGGGTATCTAATCCCAGTTTTTTACTAGATTTAAAAAATCTTTTTCAATTAAAAATTAAACCTTTTCAACTAAAAACTATTCTACCTCTTTTTTAATTACACTTAATTTATTATTTTTAATTTCTTCTTTTATTTCTTTTTTAAAGAATCTTGTTTGCACTTCAAGTTTAACCGCAGATGCTGGCACTTTATTTTACTAGAACTCTATAAAACTTATAATTGTAACTTTCGTTAATTTATTAATTTTAATTATTGAAAATATTCCAAATTTATTATCCAAACTCATATTCCCATATATCTAAGACTTAATACAAGACTTGTAAGAAAAAATCAAACTATTCAAATTTTTCCATTGATTCTTTCAAGAATTTTCTCAAAAAACTTAATACAACGGTCTTAAACTCCTGATTTTTTAAAAACTTCTATTTTCCTTATATATTTAAAACAATATATATATATATATATATATATATATATATATATATATATATATATATATATATATATATATATTAAAAATTATGATTACATATATATATATATATATATATGTAATCCACTCTCTCTTCTCCTCCTATTACTACTTCCACCCCCTCCTTTTTTAATAAAAAATTATTGCATTGGAAAGAAAAAAAATTTTTTTTTTTTCAAAACTTTTAAATTTTTACACCAAATTAATAATTTTTTCTATCCAATTATAACTTTATTAATCAAAAAGATAAGCTAAAGTTAAAGCTAATGGGTTCATACCCCACTTATGAGTTGTTTTCTCTCTTTTTAATTCGTTTATAAACTTCTTAATATTTATAAATCATTTAAAGTGATGCCTGAATAAAGGACTTCATTGATAGTGAAGATCATGTAATATTTTACTCACTTTATTTAGCAAAAGAAGACCACCCCAGGGAACTATATTATTAGTTTAAAAATTTCTTTTTATTTACTTATCTAATTTTAATATAATTTTTTTATCAACCCTTCTTCTTGGCTCTATTTTGGCTGTCTCTTCCTTTTCTTGATTTTCTACTTGAGTAGGACTTGAATTAAACCTTCTTTCAATTATCCCTTTAATAATTAACGAAAAAAATAAATATTCATCAGAGTCTGCCTTAAAATACTTTCTAGTTCAAGCTTTTTCTTCTTCATTAATTATTTTTTCTAGGACTATGTTGATATTTTCTTCAAAAATTTTTTTCTTTATTTTAATAATTTCCCTTCTTCTGAAAATAGGAAGGGCCCCTTTTCATTTTTGATTTCCTATAATTATAGAAGGATTATTATGACCTCAAGCCCTAATTATACTTACCATTCAAAAACTAGCACCTATATTTTTACTTTGCACTATAATAAAATACTTTAATATTTCAAATATGTTAATCTTTTCAGCAATTTGCAGTTCTTTAACAGGAGCTATCTTAGGTATTAATCAAACTTCTTTACGAAAAATCTTAGCATTTTCTTCTATTAACCATATGAGATGAATATTAGCTGCAATTTTAATTAACGAACAAATATTGTTTAATTATTTTTTATTTTATTGCCTAATTTCTTTTTCAGTAGTATCAATATTTTTAGTTTTTCAAAAATTTCATTTTAACCAACTTTTAATTCTTAAAACCCCCTATTTAGTAAAAATAGTCTCAATTATATCAATTTTATCATTAGGAGGACTTCCTCCGTTTATGGGATTTTTACCAAAGTGGCTTATAATCCAAGAAATATCAAACTTTAAACATTTTTTTATATTAATAATTTTCCTTTTCTCTACATTAATTACACTTTATTTTTACATTCGATTAAGGATTATATTTCTTTCAATCAACTCTTTTAATTCTAAAACAAATAATTTTTATTTTAAAAATAATAATCTTTTAATATTTTGCTACCTAAATTTTATTGGAATAATTTTTCCTTCATGCGAAATTTTATTTTAAAAAAAATTAGTTAAATAAATAACATAAGCTTGTCAAGCTTAAATTATCTAAATAAAGATATTTTTTAATGCCTCAAGCAGCTCCTATTTATTGATTATTTATATTAGTATTCTTTTCTATTAGATTTTTATTTTTTATTATTTTAAATTATTTCATAAAATCTTCTGAAAAAATAAATTTAAAAAAAAATCTTTTTAGAACAAGAAAAAAAAATTGAAAATGATAACAAGACTATTTTCTGTTTTTGAACCTTCTTCAAGAATTTTTAACATTAGATTGAATTGAATTTCTACATTTTTAGGTTTAATTTTTATTCCTTATATATTTTGAGCTTCTCCTTCCCGATGAACATTTCTTTGATCTAAGATTAACAATTTATTATTTAAAGAGTTTAAAGCAATTCTTTTACCTAATATAAAAAAGAAAGCAATTATTTTCGTCTCATTATTTAGATTTATTGTATTTAACAATTCACTAGGTCTCTTACCTTATGTTTTTACAAGATCAAGACATTTAGTTATAACTTTAAGTTTATCACTTCCTTTATGGTTAGCGCTAATAATTTTTGGTTGACTAAACCACACCGAAAACTTACTAGCTCACCTAGTACCTAAAGGTACACCACCAGTTCTTATACCATTTATAGTGTTAATTGAAACTATAAGAAATATTATTCGACCTATTACTCTTGCTGTTCGATTAGCAGCAAACATAATAGCAGGTCATTTACTTCTAGGTTTATTAGGAGGAACAGGACCTCATATTTCTTCTTTTTTAGTTATAATCTTATTATTTTCACAAATCTTACTTCTTATATTAGAATCAGCTGTTGCTATTATTCAATCTTATGTATTTGCCGTTCTAGCTACTTTATTCTCTAGAGAAATTAATTAATGTCAATACAACACAGACACCACACTTATCATCTAGTTGAGATAAGACCATGACCACTAACAGGATCTATTAGAGCAATAATATTAACAACTGGGCTAGTAAAATGATTTCACCAATTTAATATAAACTTACTTTTATTAGGAATTCTAGCTACATTATTAACTATAATTCAATGATGACGTGATATTACTCGAGAAAGTACTTATCAAGGACTTCACACTATTACAGTAAAAAATGGTCTTCAATGAGGAATAATTTTATTTATTGTTTCAGAAGTTTTATTCTTCTTTTCTTTTTTTTGAGCTTTTTTTCACAGAAGATTATCCCCAACCATAGAAATTGGATTAAATTGACCACCTAAAAGAGTTGAATCATTCAACCCATTTCAAATTCCTCTTTTAAATACTATTATTCTTTTATCATCAGGAGCTACAGTAACATGAGCTCACCATTCAATTATAGAAAATAAACACTCAGAAGCAATTCAAAGATTGTTTATCACAGTGATTCTAGGGTTTTATTTTTCCGCTCTTCAAGCTTTTGAATATATTGAAGCTCCTTTTAGAATCTCAGACTCCGTTTATGGAACTACTTTTTTTGTAGCTACAGGATTCCATGGCCTTCATGTTATTATTGGTACTTCTTTTTTATTAATGTGTCTTTATCGTCTATGAATATGCCACTTTTCTTCTAACCACCATTTTGGATTTGAAGCAGCTGCTTGATATTGACATTTTGTTGATGTGGTTTGACTTTTTCTTTACATCTTTATTTATTGATGAGGAAGATAATTCTTAATTAGAAAGCGAAAAATTGCATTTAGTTTCGACCTAAATTTTGATCAAAGAGATCTCTAATTTTTAACAGAAGCCAAAAAGAGGCATATCACTGTTAATGATATTAATGAAATTTTTTTTCCTGTTAAGGAGATTTATGCTAAAATAAAAGCTTCTAACTTTTCTTTAAGCGGTTAAATTCCGTTAAAATCTCAATTTTTGTAGTGTAACCCAATAACACCTTACATTTTCACTGTAAAAATAAAGAAAATTCTTTCAAAAATTTTTAGAATTTTAAGTTATTTTAAACTATTAACCTTCAAAGTTAAAAAGAGAAGTTTTAACCTTCTAAATTCTAATTTTTATAATTTTTATACATGGAAAGGACTTTTACCTAAACCTAAAAAATCAAAATTTTTTGTGCCTTACACCACCATGTATTTTCTCAATTAAATTAAGTTTAAGTGAACAACACATTTTTAGATTTGCAATCTAATGTAATTTTTTATACTATAAAACCTTTTTCTAATATTAATAAAAGAGATTTTATCTCATACTTAGATTTACAATCTAATGCTTTAAACTTCAGCCATTTTATTTATTTAATTTATTCACGAAA
